# Supplementary material for: Preoperative Oral Tasipimidine in Dogs Undergoing Elective Ovariectomy: Anxiolysis, Handling Quality and Cardiovascular Effects
Source: Vet Sci. 2026 Jun 26;13(7):618. doi: 10.3390/vetsci13070618 (PMC13417972; doi:10.3390/vetsci13070618)
Supplement: Supplementary file 1 [file vetsci-13-00618-s001.zip]

Archive with 1 entries (1 files):
- vetsci-4348837-supplementary.pdf
